# Supplementary material for: Chemoattraction of Neoplastic Glial Cells with CXCL10, CCL2 and CCL11 as a Paradigm for a Promising Therapeutic Approach for Primary Brain Tumors
Source: Int J Mol Sci. 2021 Nov 10;22(22):12150. doi: 10.3390/ijms222212150 (PMC8626037; doi:10.3390/ijms222212150)
Supplement: Supplementary file 1 [file ijms-22-12150-s001.zip]

Archive with 1 entries (1 files):
- ijms-1424483-supplementary.pdf
